# Supplementary material for: Sample-to-answer, extraction-free, real-time RT-LAMP test for SARS-CoV-2 in nasopharyngeal, nasal, and saliva samples: Implications and use for surveillance testing
Source: PLoS One. 2022 Feb 25;17(2):e0264130. doi: 10.1371/journal.pone.0264130 (PMC8880874; doi:10.1371/journal.pone.0264130)
Supplement: S1 Data — (XLSX) [file pone.0264130.s010.xlsx]

## Sheet: Fig 2
	Panel A		Ct values from CDC N1 RT-qPCR assay
			Lysis Buffer Concentration
			1X						2X						5X						10X
	GuHCl concentration (mM)	0	34.7032	35.4235	37.5069	35.8022	35.6884	35.2116	33.8506	33.5298	33.1965	35.4395	33.9313	35.4486	31.9293	32.2046	31.7254	31.6659	31.6877	32.0724	31.7288	32.357	32.3939	32.7811	32.249	32.6161
		200		35.5524		35.2432	36.9072	35.8658	35.4395	33.9313	35.4486	36.7892	34.711	36.7816	34.2589	33.147	33.0922	32.4869	32.7905	32.1118	32.2147	32.3335	31.73	34.8426	33.7432	35.8793
	Panel B		Rnase Alert fluorescence (RFU) at 1 hour
			Lysis Buffer Concentration
			1X			2X			5X			10X
	GuHCl concentration (mM)	0	11923	17431	12903	6750	6307	7239	2504	2473	2583	1581	1644	1560
		200	1267	1241	1186	1788	1727	1669	1441	1282	1222	1403	1337	1246

## Sheet: Fig 3
	Panel A	Average Time to amplification of technical replicates	Standard Deviation of technical replicates		Panel A	Raw Data. Time to amplification for each technical replicate
	RNA copies per reaction				RNA copies per reaction
	0	0	0		0
	5	19.3566	4.75459		5	13.4675						23.275		14.975	23.2446				21.8212									Negative by RT-LAMP
	10	19.6437	4.37646		10		22.5108			13.9939		22.4264					22.5108			13.9939		22.4264						Positive by RT-LAMP
	20	13.9548	1.64601		20	12.4858	14.2959	13.8074	11.5853	14.3137	12.9454	12.8811	15.7695	13.1367	17.3718	11.5787	14.3818	15.6991	12.4146	16.4161	12.4824	12.8098	13.8454	15.9065	14.9682
	50	13.4003	1.97303		50	13.6404	11.9521	14.5066	14.99	11.2474	11.2064	11.6141	15.8812	12.1085	11.8356	11.6094	11.6215	17.4645	11.7265	14.4004	15.3759	14.6219	16.2624	11.4708	14.4711
	Panel B	Average Time to amplification of technical replicates	Standard Deviation of technical replicates		Panel B	Raw Data. Time to amplification for each technical replicate
	RNA copies per reaction				RNA copies per reaction
	0	0	0		0
	20	17.2345	1.78174		20	15.2002	16.3783		19.1883	15.3668	17.0458		15.7115	14.8673	18.212	18.0332	15.8783	15.7006	20.879	17.2005		18.8666	18.5453	16.2003	19.7117
	50	16.2413	2.16246		50	14.5567	14.5684	18.2239	14.5687	13.6766	14.522	13.7233	14.2349	15.2239	13.7353	17.7233	17.235	19.5569	19.235	15.3904	17.2354	16.3899	21.0677	17.0566	16.9017
	75	15.3041	1.83889		75	13.9133	17.2583	14.4142	13.925	14.08	14.7582	16.1769	15.3554	13.7472	15.5923	13.4136	14.5919	15.7472	15.7587	17.5805	14.5917	15.5805	13.7587	21.4133	14.4251
	Panel C	Average Time to amplification of technical replicates	Standard Deviation of technical replicates		Panel C	Raw Data. Time to amplification for each technical replicate
	RNA copies per reaction				RNA copies per reaction
	0	0	0		0
	20	21.3337	3.27983		20	24.909		24.9172		25.675	24.8161	24.46	18.5712	17.3511	16.6129	22.3351		19.8156	19.2462	24.4075		22.6693	16.6944	18.5537	20.3041
	50	19.963	3.62323		50	24.2679	19.0888	17.824	30.3747	17.7063	19.738	24.9551	17.0505	22.8933	16.4662	17.9195	16.0143	19.6186	20.4503	20.5114	19.8434	18.6454		20.6584	15.2719
	75	18.5828	2.36068		75		18.9882	18.9251	19.8396	23.9204	17.587	20.3064	18.8509	18.6811	15.4215	19.0648	16.9129	16.6863	20.5384	15.6286	14.8837			17.7409	21.9318
	100	18.5806	2.58053		100	18.1307	16.1501	15.9466	19.1393	15.6886	23.7596	18.4978	15.5139	19.3594	20.0367	17.7538	17.6432	20.017	20.4668	21.8141	22.0468	15.4384	15.2118	22.0755	16.9224
	Panel D	Average Time to amplification of technical replicates	Standard Deviation of technical replicates		Panel D	Raw Data. Time to amplification for each technical replicate
	RNA copies per reaction				RNA copies per reaction
	0	0	0		0
	20	27.6983	4.42995		20			31.1769	34.6887	30.2006				24.6999		22.7002	29.0458	25.8435	29.8553		33.8786	23.0338	26.0448		21.212
	50	24.5872	2.86504		50			28.2232			25.6887		22.069	24.0566	25.2355	26.0576	31.402	22.0572	22.2353	26.39	21.4019	25.6769	24.022	23.8908	20.4017
	75	24.484	4.61562		75	34.4135	35.925		27.7587	25.5812	25.7594	27.01	22.355	23.7469	23.925	20.7465	19.9258	27.9135	24.9254	21.1771	20.5221	20.0804	19.9248	21.4142	22.0923

## Sheet: Fig 5
	Raw Data for Panels A-G
		RT-qPCR Ct
	Sample ID	Nasopharyngeal	Nasal	Saliva
	246	9.62	22.93	15.48		45	Negative by RT-qPCR, Ct set to 45 for graphing and sorting
	229	15.42	28.05	25.34
	240	16.52	37.09	32.11
	254	17.98	21.32	36.35
	252	19.88	37.07	24.18
	236	20.11	35.28	36.4
	249	20.45	31.8	29.53
	256	20.59	29.48	31.4
	232	21.01	33.78	35.78
	238	22.04	39.45	24.47
	227	23.61	32.13	21.48
	257	23.87	34.08	30
	208	23.94	38.15	31.29
	244	23.99	37.75	26.48
	204	25.1	33.25	29.6
	237	25.12	45	45
	251	25.21	38.46	37.55
	224	25.54	35.87	27.9
	231	25.85	29.56	39.3
	241	26.07	30.06	28.16
	233	26.63	33.2	26.77
	226	26.69	30.84	37.57
	230	26.84	38.22	27.26
	213	26.84	45	45
	250	27.77	38.33	39.41
	247	27.78	35.84	34.48
	253	28.01	38.29	45
	255	28.08	45	45
	228	28.57	32.6	39.79
	245	28.91	35.74	37.44
	205	29.35	31.89	28.63
	239	30.56	45	45
	242	31.04	45	33.43
	212	31.53	45	27.92
	211	31.96	38.25	45
	248	32.97	45	38.95
	207	33.1	45	45
	225	35.16	45	33.88
	209	35.63	45	45
	210	36.43	45	38.83
	206	39.15	45	45

## Sheet: Fig6
	Panels A and B	Ct value of Nasopharyngeal Swab by RT-qPCR	RT-LAMP Result of Nasopharyngeal Swab on the BioRad CFX96	RT-LAMP Result of Nasopharyngeal Swab on the Axxin T8			Panels D and E	Ct value of Nasal Swab by RT-qPCR	RT-LAMP Result of Nasal Swab on the BioRad CFX96	RT-LAMP Result of Nasal Swab on the Axxin T8			Panels G and H	Ct value of Saliva Sample by RT-qPCR	RT-LAMP Result of Saliva Sample on the BioRad CFX96	RT-LAMP Result of the Saliva Sample on the Axxin T8
	Sample_ID						Sample ID						Sample ID
	246	9.62	Positive	Positive			254	21.32	Positive	Positive			246	15.48	Positive	Positive
	200	12.45	Positive	Positive			246	22.93	Positive	Positive			227	21.48	Positive	Positive
	173	12.6	Positive	Positive			221	24.15	Positive	Positive			252	24.18	Positive	Positive
	240	16.5	Positive	Positive			218	26.81	Positive	Positive			238	24.47	Positive	Positive
	254	18	Positive	Positive			215	27.79	Positive	Positive			229	25.34	Positive	Positive
	177	18.42	Positive	Positive			256	29.48	Positive	Positive			244	26.48	Positive	Positive
	171	18.9	Positive	Positive			241	30.06	Positive	Positive			216	26.765	Positive	Positive
	252	19.9	Positive	Positive			226	30.84	Negative	Positive			233	26.77	Positive	Positive
	236	20.1	Positive	Positive			249	31.8	Positive	Positive			230	27.26	Positive	Positive
	193	20.38	Positive	Positive			220	31.9	Positive	Positive			224	27.9	Positive	Positive
	249	20.5	Positive	Positive			257	34.08	Positive	Positive			212	27.92	Positive	Positive
	256	20.6	Positive	Positive			216	34.22	Positive	Positive			219	27.945	Negative	Positive
	170	21.2	Positive	Positive			236	35.28	Positive	Positive			241	28.16	Negative	Positive
	174	21.5	Positive	Positive			245	35.74	Negative	Positive			220	29.39	Positive	Positive
	196	21.72	Positive	Positive			247	35.84	Positive	Positive			249	29.53	Positive	Positive
	238	22	Positive	Positive			224	35.87	Positive	Negative			257	30.05	Positive	Positive
	201	22.14	Positive	Positive			252	37.07	Positive	Negative			256	31.4	Positive	Positive
	176	22.45	Positive	Positive			240	37.09	Positive	Positive			215	31.85	Negative	Positive
	172	22.7	Positive	Positive			219	37.52	Negative	Negative			240	32.11	Positive	Negative
	187	23.37	Positive	Positive			244	37.75	Positive	Positive			242	33.43	Negative	Negative
	257	23.9	Positive	Positive			208	38.15	Negative	Negative			225	33.88	Negative	Negative
	208	23.94	Positive	Positive			211	38.25	Negative	Negative			232	35.78	Negative	Negative
	244	24	Positive	Positive			253	38.29	Negative	Negative			254	36.35	Positive	Positive
	198	24.52	Positive	Positive			250	38.33	Negative	Negative			245	37.44	Negative	Negative
	194	24.88	Positive	Positive			251	38.46	Positive	Negative			226	37.57	Negative	Negative
	237	25.1	Positive	Positive			238	39.45	Positive	Positive			248	38.95	Negative	Negative
	251	25.2	Positive	Positive			206	45	Negative	Negative			231	39.3	Negative	Positive
	169	25.4	Positive	Positive			207	45	Negative	Negative			250	39.41	Negative	Negative
	224	25.5	Positive	Positive			209	45	Negative	Negative			228	39.79	Negative	Negative
	191	25.73	Positive	Positive			210	45	Negative	Negative			213	45	Negative	Negative
	241	26.1	Positive	Positive			212	45	Negative	Negative			217	45	Negative	Negative
	180	26.23	Positive	Positive			213	45	Negative	Negative			222	45	Negative	Negative
	226	26.7	Positive	Positive			214	45	Negative	Negative			223	45	Negative	Negative
	213	26.84	Positive	Positive			217	45	Negative	Negative			239	45	Negative	Negative
	182	26.91	Positive	Positive			222	45	Negative	Positive			255	45	Negative	Negative
	183	27.12	Positive	Positive			223	45	Negative	Negative
	163	27.3	Positive	Positive			225	45	Positive	Negative
	166	27.3	Positive				237	45	Negative	Negative
	247	27.8	Positive	Positive			239	45	Negative	Negative
	250	27.8	Positive	Positive			242	45	Negative	Negative
	253	28	Positive	Positive			248	45	Negative	Negative
	255	28.1	Positive	Positive			255	45	Negative	Negative
	245	28.9	Positive	Positive
	165	29	Positive	Positive
	164	30.6	Positive	Positive
	239	30.6	Positive	Positive
	188	30.84	Positive	Positive
	181	30.89	Negative	Positive
	242	31	Positive	Positive
	192	31.33	Positive	Positive
	212	31.53	Positive	Positive
	184	31.56	Positive	Positive
	203	31.69	Positive	Positive
	186	31.93	Positive	Positive
	211	31.96	Positive	Positive
	185	32.6	Positive	Positive
	248	33	Positive	Positive
	189	33.04	Positive	Positive
	175	33.09	Positive	Positive
	207	33.1	Positive	Negative
	168	34.2	Positive
	178	34.37	Positive	Positive
	199	34.89	Positive	Positive
	197	34.97	Positive	Positive
	225	35.2	Positive	Negative
	209	35.63	Negative	Negative
	202	35.75	Negative	Negative
	210	36.43	Negative	Negative
	206	39.15	Negative	Negative
				Volume Limited Sample; Not Tested

## Sheet: Fig 7
	Raw Data for Panels A + B	Ct values from RT-qPCR
	Confirmatory Nasal RT-qPCR	Surveillance Nasal RT-qPCR	Nasal RT-qPCR for hospitalized patients
	16.7	18.91	33.25
	16.8	34.43	31.885
	17.66	12.92	38.15
	19.12	19.61	38.25
	20.67	19.62	27.79
	23.81	19.67	34.22
	25.93	20.48	26.81
	28.19	21.38	37.52
		21.6	31.9
		21.64	24.15
		21.85	35.8685
		21.97	30.84
		23.76	32.125
		24.22	32.595
		24.3	28.05
		24.37	38.22
		25.43	29.555
		25.64	33.78
		26.21	33.195
		26.32	35.28
		27.35	39.45
		28	37.0933
		28.66	30.0554
		29.32	37.7469
		29.86	35.737
		30.44	22.93
		30.55	35.8384
		30.55	31.7959
		30.6	38.3306
		31.34	38.4593
		32.51	37.0679
		32.65	38.2917
		32.94	21.323
		33.59	29.477
		34.82	34.0785
		35.18
		35.38
		35.43
		35.45
		36.01
		36.45
		36.8
		36.84
		36.93
		36.96
		36.99
		37.29
		37.54
		37.63
		37.64
		37.69
		37.84
		37.88
		37.95
		37.99
		37.99
		17.15
		18.93
		23.69
		26.68
		37.51
		24.03
		14.98
		15.21
		15.37
		16.22
		16.43
		16.52
		16.67
		16.95
		17.19
		17.45
		17.56
		17.85
		18.35
		18.52
		18.61
		18.92
		19.19
		19.49
		19.78
		19.81
		20.11
		20.36
		20.49
		20.53
		20.73
		20.78
		21.04
		21.19
		21.22
		21.47
		21.69
		21.7
		22.09
		22.23
		22.31
		22.5
		22.64
		22.92
		22.95
		23.23
		23.3
		23.88
		23.9
		23.96
		25.63
		25.74
		26.27
		26.38
		26.68
		26.77
		26.78
		26.9
		28.96
		29.22
		29.94
		30.31
		31.2
		31.6
		32.59
		33.24
		33.83
		33.86
		35
		35.23
		35.26
		35.94
		36.33
		36.4
		36.6
		36.73
		36.76
		37.14
		37.69
		33.5

## Sheet: Fig S1
	Panel A	Time to Amplificiation, Average of 6 technical replicates			Panel B	N2/E1																														N2/E1/As1e
	RNA copies per reaction	N2/E1	N2/E1/As1e		Time (min)	NTC						5						10						20						50						NTC						5						10
	5	16.5848	16.697		0.371901	-396.42	-628.32	-253.46	-161.89	-234.52	-128.79	-709.65	-60.7	-147.28	-146.79	-355.03	-508.94	-101.37	-213.89	-161.83	-768.01	35.6	-571.4	-48.29	-23.35	-144.12	-165.81	-536.91	-273.34	254.33	-304.11	-206.08	-147.74	-323.77	-158.99	-413.33	-498.41	-262.27	-479.32	-192.53	-413.94	-241.44	-536.73	-439.01	89.36	-276.15	-211.14	-134.28	-419.54
	10	17.87	15.4967		0.743802	-421.59	-579.23	-287.25	-215.92	-216.72	-160.99	-751.34	-83.73	-139.16	-144.01	-350.08	-519.55	-97.53	-202.43	-150.04	-805.28	6.08	-535.69	-69.54	-22.55	-118.6	-177.85	-480.15	-213.09	171.22	-254.29	-165.91	-114.98	-262.45	-114.94	-402.59	-518.16	-310.81	-499.83	-225.93	-428.58	-245.73	-528.36	-410.85	53.04	-296.41	-199.78	-86.13	-384.12
	20	17.9715	14.5328		1.1157	-443.85	-579.72	-305.15	-234.58	-208.63	-186.65	-781.65	-83.47	-120.78	-143.43	-330.94	-521.04	-90.4	-190.18	-132.62	-830.36	-32.8	-487.14	-82.05	-27.88	-114.41	-177.05	-434.11	-185.73	101.05	-213.96	-145.8	-95.97	-226.94	-94.88	-403.66	-536.78	-301.82	-524.76	-251.23	-443.11	-223.59	-520.5	-389.47	26.74	-325.16	-198.26	-37.21	-371.91
	50	16.4488	11.9148		1.4876	-457.02	-589.06	-307.33	-237.67	-223.8	-201.63	-801.44	-90.31	-119.67	-142.78	-322.19	-518.25	-89.11	-176.95	-124.42	-844.95	-47.81	-448.27	-96.82	-35.07	-106.9	-164.03	-394.09	-149.83	34.96	-187.62	-147.42	-89.49	-206.14	-82.42	-398.39	-549.37	-295.89	-522.08	-239.72	-480.17	-201.22	-525.88	-379.66	-12.11	-337.57	-200.97	-24.15	-344.14
					1.8595	-427.84	-585.06	-311.11	-219.11	-252.31	-213.76	-805.48	-93.31	-111.04	-142.6	-314.82	-522.96	-96.39	-171.9	-127.89	-862.31	-68.42	-418.8	-106.03	-53.58	-115.54	-156.58	-371.81	-143.09	-15.72	-142.94	-153.59	-94.33	-194.25	-87.17	-391.59	-540.66	-284.45	-560.09	-262.55	-492.09	-182.28	-534.25	-370.46	-46.23	-333.53	-209.18	-17.84	-327.29
	Panel A	Standard Deviation of 6 technical replicates			2.2314	-435.98	-567.37	-295.75	-208.53	-258.77	-213.71	-794.17	-101.54	-108.52	-144.85	-300.9	-519.05	-106.05	-164.37	-140.65	-849.15	-80.72	-395.98	-112.64	-63.45	-119.87	-139.14	-341.05	-139.61	-61.32	-117.43	-148.79	-96.55	-170.97	-86.96	-379.25	-555.07	-321.5	-566.51	-270.48	-480.43	-169.21	-542.16	-359.39	-70.87	-337.56	-207.43	-27.87	-305.81
	RNA copies per reaction	N2/E1	N2/E1/As1e		2.60331	-418.93	-537.83	-286.03	-189.75	-264.3	-198.36	-774.5	-92.88	-87.01	-136.27	-288.08	-520.66	-94.2	-150.19	-139.76	-838.1	-84.05	-366.6	-111.69	-56.19	-111.63	-129.25	-305.21	-115.12	-95.07	-97.65	-132.96	-88.09	-152.81	-84.06	-381.44	-568.27	-295.43	-575.13	-283.29	-482.13	-150.25	-534.08	-336.28	-86.1	-339.41	-186.51	-40.15	-286.55
	5	0	0		2.97521	-399.86	-505.7	-278.03	-167.1	-267.27	-183.39	-743.45	-79.41	-71.7	-123.78	-258.8	-491.54	-84.14	-137.86	-135.29	-809.98	-83.37	-322.43	-100.76	-58.93	-88.28	-98.36	-256.92	-96.26	-101.07	-65.52	-118.33	-70.52	-117.18	-72.24	-343.32	-533.71	-294.02	-571.79	-288.4	-467.68	-140.65	-528.39	-318.02	-98.61	-325.39	-181.7	-37.12	-261.07
	10	3.13235	3.65266		3.34711	-358.59	-438.51	-224.65	-112.23	-239.15	-163.05	-681.01	-46.37	-26.63	-79.35	-216.65	-459.22	-53.41	-94.95	-108.27	-755.28	-58.87	-271.33	-58.39	-33.65	-66.32	-53.45	-211.08	-70.1	-94.06	-26.43	-85.45	-44	-68.67	-46.68	-307.37	-524.73	-265.96	-546.7	-273.45	-424.18	-120.43	-503.95	-293.01	-96.58	-298.72	-142.21	-46.46	-235.07
	20	6.80647	4.43394		3.71901	-287.23	-371.73	-178.33	-69.02	-193	-97.74	-625.9	-17.02	6.43	-40.28	-167.84	-404.75	-21.59	-57.71	-79.68	-693.95	-36.76	-208.84	-13.6	-11.08	-22.96	-7.4	-140.98	-18.68	-64.67	23	-42.86	-2.91	-8.35	-0.95	-274.81	-511.3	-237.61	-542.32	-251.1	-397.84	-101.64	-487.43	-257.28	-91.48	-283.13	-127.01	-42.4	-209.15
	50	2.00354	1.2102		4.09091	-212.77	-279.33	-101.22	11	-131.11	-28.17	-545.2	38.04	66.38	28.74	-88.5	-338.24	34.89	7.82	-19.42	-609.77	13.58	-131.19	47.41	34.13	32.42	53.12	-53.53	47.54	-4.28	81.7	31.51	59.89	63.25	53.9	-189.69	-453.11	-189.57	-478.93	-204.1	-323.24	-64.8	-436.77	-190.44	-56.18	-232	-67.86	-20.9	-148.49
					4.46281	-118.12	-194.06	-18.74	84.03	-67.57	52.4	-448.95	101.62	129.81	105.19	-7.87	-255.93	95.58	72.98	44.64	-511.92	69.09	-40.76	124.2	91.28	104.93	118.37	39.83	111.35	44.52	126.52	93.26	125.9	137.99	114.57	-101.77	-374.31	-123.71	-422.32	-156.4	-256.65	-10.57	-385.6	-128.93	-8.15	-160.51	-13.48	2.77	-84.8
					4.83471	-51	-138.86	29.89	133.22	-26.96	108.65	-389.05	148.07	180.7	149.3	55.83	-189.34	133.83	121.85	97.43	-423.85	110.55	27.07	166.71	126.81	154.27	181.7	103.65	175.52	79.03	166.1	150.28	165.2	179.22	162.64	-36.85	-308.75	-61.7	-358.87	-105.39	-208.86	38.54	-332.14	-67.69	48.08	-108.81	52.98	50.01	-19.97
					5.20661	9.6	-79.58	86.55	189	-0.39	141.89	-346.83	178.51	210.22	193.26	106	-149.15	159.11	152.42	135.27	-363.01	134.68	75.21	192.29	144.12	191.35	206.95	152.17	209.13	112.12	181.98	182.53	192.88	201.03	197.53	67.84	-238.84	16.75	-289.85	-27.14	-128.26	92	-269.4	9.07	97.42	-31.86	137.38	79.35	48.14
					5.57851	12.99	-57.6	99.21	191.45	0.8	160.32	-314.79	180.02	210.03	197.54	118.68	-125.31	157.13	158.91	140.47	-321.48	143.99	97.41	183.67	135.05	189.35	210.98	182.05	214.14	102.83	172.15	188.13	193.32	205.54	196.97	135.23	-173.97	52.29	-267.36	6.59	-88.43	127.44	-228.13	60.79	124.08	11.08	168.99	113.31	94.65
					5.95041	27.66	-47.71	107.31	196.67	6.77	163.66	-304.92	187.89	212.82	187.04	129.2	-111.37	149.57	156.7	145.65	-298.47	130.18	116.96	172.56	116.79	180.56	206.41	192.01	210.11	99.89	160.9	183.26	187.69	203.83	176.07	162.65	-164.8	90.64	-220.2	45.74	-46.2	147.02	-205.97	95.68	144.44	41.73	198.06	130.76	114.52
					6.32231	26.26	-33.47	107.89	187.45	-8.85	153.98	-290.8	185.77	204.91	179.16	132.89	-107.12	140.59	147.74	140.44	-270.77	119.62	112.1	155.2	104.34	164.8	185.7	184.82	191.29	87.56	151.23	167.9	158.69	186.12	158.79	178.75	-119.69	105.27	-201.57	56.79	-46.32	149.84	-187.56	112.78	143.17	75.26	220.62	119.3	133
					6.69421	47.85	-22.02	121.24	190.1	-12.41	162.13	-264.53	184.45	202.73	168.28	129.35	-96.66	126.67	149.64	140.77	-247.46	109.43	121.66	146.69	83.5	151.43	175.29	193.95	182.94	75.59	131.27	156.54	142.43	170.75	132.69	203.25	-116.06	105.1	-193.99	51.8	-37.99	150.83	-188.46	109.68	141.23	79.26	210.92	103.93	133
					7.06612	48.49	-15.53	112.56	172.75	-11.99	160.45	-262.89	178.89	193.3	159.19	128.2	-96.73	108.44	136.8	142.91	-232.73	93.48	120.38	122.18	66.24	127.96	141.67	183.46	161.25	62.93	116.69	147.55	111.07	155.11	112.79	202.4	-116.97	107.27	-188.58	53.18	-31.13	145.52	-176.43	113.03	121.64	90.53	212.29	91.65	139.66
					7.43802	55.54	-7.99	119.51	178.13	-27.6	140.51	-251.93	176.27	187.24	138.52	121.12	-93.12	92.92	118.44	131.13	-211.04	72.37	115.81	97.21	38.85	106.21	127.71	183.46	143.67	53.27	99.65	125.82	84.94	145	93.84	204.06	-103.64	117.39	-185.47	61.77	-6.45	135.21	-176.62	133.01	117.51	106.32	232.06	75.04	126.01
					7.80992	51.31	2.7	120.58	172.15	-23.46	148.74	-235.16	171.57	180.44	120.04	117.73	-87.08	78.18	115.2	133.75	-192.78	62.15	108.43	77.56	18.99	88.63	104.84	173.92	124.15	39.81	88.31	116.98	54.32	129.62	65.3	192.68	-109.28	114.7	-161.82	62.24	0.62	136.7	-169.19	129.91	107.3	117.29	231.68	57.71	131.8
					8.18182	50.23	-1.57	114.73	164.39	-37.92	140.85	-233.07	162.03	174.67	100.87	123.32	-80.74	60.18	98.35	126.01	-180.2	41.29	109.92	48.23	-2.42	63.52	83.86	171.07	104.4	31.94	63.06	92.7	28.63	109.56	42.09	215.37	-107.21	108.24	-166.89	55.74	1.32	128.38	-171.63	129.02	98.79	111.87	226.68	38.53	117.41
					8.55372	63.62	11.55	126.12	154.63	-38.89	132.31	-214.03	161.79	172.75	90.85	116.19	-67.14	41.11	94.09	121.17	-159.43	37.01	106.94	33.95	-19.76	49.25	60.01	168.21	86.1	22.96	54.09	88.54	8.68	100.64	14.09	214.74	-71.13	97.1	-178.67	64.59	-5.42	121.6	-173.87	120.66	77.94	116.06	214.89	18.16	117.28
					8.92562	37.92	8.22	110.16	138.59	-43.15	126.58	-205.04	152	157.17	70.47	117.8	-63.82	21.46	85.91	116.2	-140.15	17.84	105.15	17.35	-35.31	31.14	41.21	158.58	66.6	13.42	42.96	73.49	-21.32	81.99	-15.05	203.53	-89.2	102.2	-154.25	53.66	-10.08	122.02	-174.65	124.1	61.09	120.42	217.61	-2.06	112.96
					9.29752	35.42	13.07	99.98	143.22	-54.98	124.91	-200.85	153.19	148.97	51.29	112.61	-55.57	11.6	74.53	119.76	-125.98	3.43	98.92	-7.63	-47.61	8.79	17.82	157.93	40.85	10.91	24.46	59.72	-40.66	69.08	-42.5	206.35	-80.05	86.94	-165.79	51.45	-16.99	108.09	-173.72	119.23	36.9	116.13	206.7	-19.77	105.21
					9.66942	38.02	20.49	102.65	133.33	-54.44	120.07	-190.77	154.27	140.26	33.91	105.67	-55.74	-9.71	60.63	111.56	-114.26	-12.12	95.93	-30.99	-58.13	-10.45	1.57	149.49	18.97	-1.81	16.53	40.44	-65.76	52.47	-60.71	202.38	-80.94	87.56	-151.26	64.08	-15.75	105.84	-167.57	132.31	37.78	130.78	220.6	-38.49	111.08
					10.0413	39.47	30.4	107.04	128.36	-59.89	103.32	-174.79	137.41	139.1	10.82	99.03	-53.68	-24.25	53.98	103.24	-98.57	-22.62	93.97	-61.01	-67.27	-43.43	-20.8	145.32	-3.57	-10.75	-3.61	24.21	-87.74	30.13	-92.28	198.4	-61.46	87.98	-150.46	55.61	-8.79	108.12	-168.45	117.1	16.89	134.05	209.64	-53.09	99.55
					10.4132	51.57	35.96	101.95	122.39	-64.14	113.44	-170.8	133.75	140.77	-10.48	98.36	-46.99	-42.47	44.68	101.25	-89.16	-36.85	91.86	-76.78	-50.12	-57.14	-43.22	135.65	-29.37	-16.93	-14.57	18.98	-98.34	11.01	-96.9	193.19	-62.09	76.59	-132.69	65.01	19.69	99.16	-166.21	114.89	16	130.06	201.36	-54.38	90.85
					10.7851	35.12	40.27	95.19	118.02	-63.51	96.12	-160.28	122.66	128.53	-24.86	94.06	-42.2	-62.5	40.04	99.51	-71.96	-47.02	91.7	-84.26	-22.66	-71.83	-56.24	135.57	-49.11	-23.91	-40.96	-2.92	-93.72	0.46	-98.32	182.48	-74.33	88.93	-124.38	46.52	10.45	92.06	-162.91	114.43	-15.12	128.58	193.47	-73.28	91.76
					11.157	39.48	39.61	100.77	117.36	-72.66	86.05	-148.37	121.74	127.2	-36.56	92.89	-41.67	-69.81	28.6	95.74	-59.62	-54.78	82.94	-93.67	42.39	-93.34	-79.08	126.62	-68.34	-24.56	-40.76	-21.4	-68.89	-18.46	-65.15	198.88	-46.89	87.48	-118.73	46.37	-7.62	87.94	-150.92	108.08	-21.16	142.59	200.07	-58.38	83.46
					11.5289	31.54	49.67	94.11	102.9	-70.13	89.53	-140.94	112.81	115.21	-51.11	91.63	-34.15	-78.53	22.2	85.54	-53.32	-63.07	81.62	-100.16	178.26	-105.44	-105.2	122.06	-86.99	-30.51	-65.66	-36.58	14.47	-35.93	35.93	169.15	-47.87	68.32	-122.79	56.22	5.44	77.5	-152.47	101.83	-36.08	135.39	188.58	-32.98	76.91
					11.9008	41.94	52.29	88.72	99.62	-65.17	83.83	-130.83	111.84	113.52	-72.91	87.92	-30.71	-91.22	13.89	92.74	-39.79	-67.91	81.42	-61.24	399.84	-104.05	-113.52	114.97	-94.59	-23.89	-73	-50.38	162.67	-56.24	288.22	174.95	-51.07	63.39	-108.12	46.93	-9.37	75.42	-152.95	104.86	-46.67	134.47	188.67	52.04	75.95
					12.2727	37.69	52.69	98.77	103.78	-74.77	82.83	-117.96	99.78	98.62	-87.93	79.99	-27.66	-82.13	0.74	80.17	-31.15	-60.07	75.03	23.8	825.65	-95.7	-117.98	101.24	-117.66	-8.6	-88.75	-70.78	435.28	-70.01	802.57	155.78	-43.11	71.15	-132.37	33.62	-14.92	63.73	-149.05	98.49	-64.07	126.85	196	218.83	75.26
					12.6446	41.69	54.49	94.42	94.95	-76.25	73.9	-104.18	106.26	101.91	-86.13	80.41	-17.22	-66.49	3.61	90.01	-17.94	-40.37	75.01	203.54	1532.57	-34.91	-95.74	102.57	-113.88	37.15	-86.56	-83.73	900.39	-82.45	1743.14	169.77	-25.81	67.17	-98.86	46.63	-5.36	64.42	-143.97	98.48	-68.48	131.46	185.05	573.58	73.58
					13.0165	33.4	63.43	89.21	82.48	-70.2	67.34	-100.16	95.15	93.87	-100.91	81.22	-16.85	-13.23	-7.27	72.87	-13.41	1.49	72.25	530.85	2699.76	71.75	-60.58	105.11	-101.99	94.62	-88.76	-94.05	1607.49	-92.73	3260.81	143	-14.7	74.42	-79.42	47.78	9.01	62.15	-134.77	110.3	-58.02	130.98	182.22	1275.5	71.11
					13.3884	34.95	67.45	86.38	85.69	-73.4	74.88	-87.31	98.19	93.45	-95.49	75.79	-11.86	97.41	-19.7	79.68	-1.95	86.98	68.22	1104.53	4670.71	311.78	38.79	86.38	-62.78	220.82	-87.83	-107.97	2662.21	-104.24	5504.65	146.2	-23.54	71.55	-94.46	49.41	0.73	58.98	-132.66	94.02	-64.67	124.65	177.8	2539.62	65.28
					13.7603	27.28	57.69	70.32	72.56	-70.29	69.29	-79.34	87.87	75.27	-68.51	73.99	-2.53	282.63	-30.2	67.7	1.76	256.9	69.46	2106.43	8220.36	745.69	223.24	77.3	33.6	470.04	-69.78	-109.16	4172.26	-108.66	8748.09	124.42	-19.68	64.86	-72.71	45.59	7.18	57.77	-130.58	84.9	-23.89	114.29	161.23	4663.15	53.39
					14.1322	27.35	61.6	74.98	64.33	-73.92	66.93	-69.08	79.08	75.77	5.92	65.46	-1.11	633.83	-35.68	66.16	9.35	559.04	61.77	3771.11	13978.4	1528.42	572.1	75.5	202.18	907.39	-31.24	-101.8	6289.01	-97.3	13973.5	137.78	11.16	63	-74.4	47.69	7.37	50.52	-120.21	86.64	41.04	108.43	174.29	7969.11	57.15
					14.5041	43.9	63.16	66.79	68.75	-73.2	63.26	-70.98	78.15	83.91	156.28	61.23	-4.92	1189.82	-38.21	70.21	19.25	1103.55	58.41	6503.78	20482.6	2978.36	1197.61	64.5	517.39	1663.06	21.91	-68.96	9272.59	-67.64	22814.3	137.66	3.02	38.7	-66.64	38.72	15.15	44.84	-125.28	85.54	190.09	114.04	159.97	12458.8	55.44
					14.876	26.21	67.85	61.1	71.76	-71.71	45.32	-64.03	65.2	68.18	445.02	70.37	1.67	2035.24	-48.77	55.21	17.02	2030.14	59.94	12066.6	26757.7	5843.42	2290.57	61.62	1053.48	2861.21	121.38	-6.55	13526.6	10.12	31423.2	101.72	6.39	66.2	-60.66	38.07	-15.42	37.37	-114.19	82.7	481.16	101.86	161.6	17495.4	54.32
					15.2479	35.81	65.91	67.29	62.68	-72.9	47.27	-40.15	76.42	75.44	990.74	58.72	6.36	3321.5	-56.46	68.41	29.53	3571.51	54.4	22690.4	33029.8	10577.6	4290.14	52.07	1917.82	4690.74	260.79	125.32	19752.4	144.73	39820.4	116.92	20	52.85	-58.26	40.19	12.06	41.36	-114.55	68.78	975.96	102.26	153.6	22664.2	48.46
					15.6198	31.16	59.17	59.07	58.95	-65.06	57.95	-40.38	68.51	63.52	1945.43	62.71	9.35	5130.69	-57.63	62.42	32.94	5995.45	49.93	30216.1	39313.2	15353.3	7889.35	42.82	3276.12	7253.82	455.65	348.27	28635.5	368.44	45946.2	99.91	-5.24	59.89	-40.28	40.06	13.85	42.85	-99.42	66.81	1824.42	105.05	155.36	27786.4	48.33
					15.9917	23.61	53.85	53.23	50.62	-71.21	46.2	-50.93	57.83	53.18	3692.7	50.24	13.54	7946.51	-71.47	48.51	29.9	9762.44	47.38	37162.9	45361	20138.5	13102.2	34.97	5360	10997.2	722.89	735.34	37759.4	753.9	49340.7	109.81	13.97	49.55	-33.49	34.6	-7.24	39.34	-105.77	71	3296.2	97.48	161.98	32743.7	41.24
					16.3636	33.34	58.16	63.22	51.8	-70.28	33.03	-40.76	57.04	51.31	6926.04	54.55	13.85	13778.5	-74.71	54.67	32.39	15250.5	38.52	43428.9	49360.1	25148.6	18453.3	23.74	8335.48	17640.7	1102	1389.95	44851.2	1362.27	50013.7	84.27	9.09	51.87	-50.37	20.4	1.84	32.31	-98.59	68.84	5877.22	85.5	141.74	37469	35.84
					16.7355	17.69	59.63	59.85	53.88	-68.35	28.57	-32.16	60.03	52.37	12006.4	42.56	12.7	22713.5	-82.59	44.37	30.32	22539.4	35.1	47567.9	51274.4	30275.4	24485.3	20.37	12333.9	27433.3	1606.48	2476.3	48837.1	2310.14	50019.4	73.31	16.94	51.56	-26.18	32.18	2.67	24.1	-94.76	72.1	10418.3	92.49	145.53	41892.8	42.55
					17.1074	18.12	53.79	52.37	43.86	-62.07	36.97	-24.24	53.55	48.54	17083.3	47.65	16.51	27988.2	-83.06	53.4	31.96	31747.5	41.55	49642.7	51315.7	35379.3	30783.1	20.11	17384.8	35753.2	2252.6	4324.68	49700.4	3722.49	50006	86.97	24.8	57.78	-13.37	26.03	12.05	40.37	-77.89	72.13	16516.3	85.75	141.15	45999.5	48.37
					17.4793	18.75	54.13	49.75	43.92	-62.94	22.84	-24.33	48.77	44.99	21783.5	50.19	17.26	32705.7	-82.52	39.22	24.47	40666.2	33.01	49748.5	51324.8	40492.1	37382.7	16.1	22915.8	42486.9	3063.48	8025.07	49709	5828.16	49983.6	82.84	26.27	25.36	-29.82	27.53	7.99	18.41	-81.53	68.32	22417.1	82.7	129.5	49097.6	28.69
					17.8512	15.96	52.18	41.31	29.24	-53.01	41.49	-19.19	41.17	41.57	26556.8	43.07	16.38	36857.6	-71.35	42.93	30.04	47183.5	37.54	49757.8	51321.1	45392.7	43959.3	5.8	28250.9	47031.3	4086.93	16229.3	49698.5	8912.71	49956.6	72.66	25.07	43.79	-19.89	28.71	-15.52	21.81	-74.14	56.29	28240.4	64.73	113.4	50833.9	29.37
					18.2231	4.47	50.42	41.36	38.07	-52.38	34.72	-14.04	43.67	42.36	31445.1	39.62	18.51	40817.7	-41.63	42.88	29.09	50535.2	31.46	49754.3	51309.7	48628.1	48382.6	-3.49	33428.7	49583.2	5483.44	23335.1	49679.4	13019.8	49927.2	77.51	15.46	33.71	-13.5	18.89	-0.93	24.17	-62.9	52.84	33678.8	69.42	108.57	51332.4	28.33
					18.595	9.45	59.88	40.48	30.96	-44.58	26.69	-12.91	42.28	42.96	36458	36.69	19.73	44717.8	22.3	34.23	25.34	51166.4	29.49	49743.1	51293.5	50103.9	50592.7	-4.42	38696.4	50248.1	7491.59	28102.6	49656	17333	49896.2	56.6	20.87	32.33	-4.44	22.49	17.58	18.93	-70.95	54.42	38949.2	62.46	103.22	51351.3	19.1
					18.9669	17.25	36.45	43.09	25.54	-55.51	36.21	-11.47	34.8	38.62	41447.1	32.45	18.31	48301.2	143.32	39.58	32.05	51184.7	27.64	49727.6	51274.3	50143.2	50641	-12.2	44040.3	50264.6	10639.1	32437.9	49630	21836.5	49864.2	69.94	27.27	34.22	-3.23	27.16	-4.44	21.27	-56.49	50.07	43935.8	63.29	108.05	51356.1	27.32
					19.3388	20.65	52.56	41.24	27.72	-43.39	21.06	-3.62	36.42	33.91	46104.7	31.81	16.37	50625.1	366.44	39.11	33.39	51187.8	27.88	49709.5	51253.8	50156.6	50654.7	-19.79	47709.6	50265.9	15119.2	36376.5	49602.5	26581.8	49831.7	54.53	32.34	23.24	-1.08	33.25	12.26	18.51	-53.35	49.78	47473.8	60.19	107.65	51355.7	15.65
					19.7107	25.18	39.24	33.68	20.1	-45.53	27.03	-3.89	31.76	29.98	49098	29.43	17.01	51672.8	747.52	32.2	31.56	51182.3	26.63	49689.7	51232.3	50157.6	50655.5	-26.02	49552	50258.8	19634.1	40208.9	49574	31730.1	49798.8	65.74	39.82	21.58	-19.08	19.54	3.08	20.4	-51.8	33.24	49364.4	49.05	89.86	51351	23.94
					20.0826	0.81	48.23	26.4	17	-35.85	22.65	-4.14	33.87	32.56	50482.8	28.18	24.12	51705.1	1426.8	33.96	24.42	51171.4	18.46	49668.6	51210	50151.2	50649.2	-37.21	49622.8	50246.2	23717.3	44128.9	49545	37093.2	49765.7	53.79	20.47	16.73	-6.79	16.22	11.65	16.1	-46.59	40.36	49580	52.6	92.88	51343.6	17.58
					20.4545	18.15	37.73	25.47	14.99	-33.62	16.85	1.87	26.4	25.48	50519.9	28.63	20.29	51717.6	2571.23	26.92	21.48	51157.6	17.71	49646.7	51186.9	50140.1	50638.9	-40.49	49630.3	50230.1	27311.1	47464.5	49515.6	42074.3	49732.4	45.45	23.71	30.3	-0.39	22.39	10	7.58	-39.31	47.44	49589.3	46.6	95.3	51333.8	11.94
					20.8264	20.44	34.15	24.95	26.12	-33.2	14.51	14.09	24.94	24.04	50531.7	19.54	17.76	51721.1	4400.37	23.34	13.93	51141.8	24.35	49624.1	51163.3	50126.3	50626.2	-38.52	49625.7	50211.5	30639.2	49497.1	49485.3	46161.3	49698.5	25.7	20.79	39.46	6.33	9.92	35.03	13.76	-32.13	37.24	49586.1	52.76	101.13	51322.2	13
					21.1983	14.93	35.7	25.39	16.08	-32.08	20.81	8.3	18.4	23.8	50533.2	19.87	13.7	51718.8	7081.73	23.18	18.24	51125	24.5	49600.8	51139.4	50110.6	50612.1	-51.22	49613.3	50190.9	33864.8	50211	49454.4	48504.9	49664.2	42.44	18.51	15.37	7.61	13.62	15.85	17.25	-36.49	32.9	49575.8	42.29	78.95	51309.1	8.79
					21.5702	17.94	36.71	21.87	15.09	-24.63	5.94	1.5	18.36	19.4	50527.7	20.76	12.62	51712.2	10783.4	23.52	11.54	51107.4	19.29	49577.2	51115.1	50093.5	50596.8	-55.85	49596.2	50168.7	37067.3	50238.5	49423.2	49519.8	49629.2	25.47	5.16	3.94	15.13	14	25.27	4.93	-36	27.57	49560.8	36.23	75.27	51294.3	5.13
					21.9421	21.23	28.13	18.7	10.7	-25.2	12.69	0.88	14.82	23.91	50517.7	22.46	11.5	51702.6	15394.8	15.54	14.66	51089.2	13.43	49553.2	51090.5	50075.3	50580.6	-61.82	49575.5	50145.4	40267.4	50250	49391.8	49553.1	49594.2	28.39	5.34	14.25	7.6	1.81	-8.59	8.13	-22.11	35.96	49543	36.28	70.64	51278.5	13.72
					22.314	24.68	27.75	22.73	18.98	-27.98	9.92	14.38	22.7	23.77	50504.3	18.24	10.99	51691.1	20783.4	15.53	13.53	51070.4	17.66	49528.8	51065.8	50056.4	50563.4	-65.83	49552.3	50121.3	43493.2	50253.9	49360.2	49566.7	49558.9	7.56	12.92	26.25	11.41	-5.4	13.67	3.3	-21.12	33.53	49522.7	22.12	67.38	51261.7	9.51
					22.686	20.83	28.12	16.57	12	-13.23	1.77	13.72	17.93	11.77	50488.8	7.83	9.95	51677.9	26356.8	16.12	11.43	51051.5	9.94	49504	51040.9	50036.8	50545.9	-73.84	49527.2	50096.7	46711.9	50252.8	49328.2	49572	49523.9	8.76	6.08	0.99	12.56	17.47	1.03	3.6	-23.27	19.94	49500.9	29.44	55.46	51244.3	9.63
					23.0579	-0.27	19.93	13.21	3.36	-16.93	4.58	0.15	11.41	8.04	50471.6	13.87	13.88	51663.4	32081	9.69	10.07	51032.3	15.19	49478.7	51015.7	50016.9	50527.8	-73.9	49500.7	50071.5	49197.9	50247.9	49296.1	49571.5	49488.8	9.45	20.64	18.67	12.8	21.67	11.18	5.63	-17.22	25.68	49477.8	17.94	61.37	51226.1	7.5
					23.4298	4.96	14.81	4.13	2.5	-1.73	13.01	15.97	17.1	15.37	50453.4	10.58	8.06	51647.7	37680.4	20.54	8.61	51012.9	10.52	49453.3	50990.4	49996.7	50509.4	-77.86	49473.3	50046	50615	50240.3	49263.9	49566.4	49453.9	14.68	6.97	4.46	8.19	18.15	17.18	13.33	-7.06	23.39	49453.9	26.24	64.24	51207.5	12.3
					23.8017	10.04	12.05	10.43	8.33	-18.61	4.08	-3.27	5.39	8.77	50434.2	7.72	11.27	51631.2	43210.1	6.83	7.09	50993.2	7.46	49427.6	50965.2	49976.4	50490.6	-83.94	49445.1	50020.2	50960.5	50231	49231.6	49558.4	49418.9	16.43	18.03	9.19	9.35	13.66	12.72	4.89	-12.39	23.9	49428.8	27.46	57.03	51188.6	5.28
					24.1736	14.2	13.56	9.26	3.07	-5.42	7.89	7.91	6.31	7.22	50414.3	5.37	4.56	51613.8	47728.7	3.73	2.31	50973.1	7.81	49401.8	50940	49955.8	50471.5	-81.81	49416.5	49994.1	50983.7	50220.4	49199.3	49548.1	49384	0.69	9.26	-0.83	6.13	17.07	3.99	6.06	1.29	10.63	49403	21.94	46.32	51169.6	4.38
					24.5455	20.24	25.86	18.27	23.1	-9.75	-2.49	13.88	10.12	9.75	50393.7	6.74	3.66	51595.9	50485	13.73	10.65	50952.9	8.79	49375.9	50914.7	49935.1	50452.1	-80.24	49387.5	49967.8	50994.5	50208.7	49167.2	49536.7	49349	6.14	-2.4	-0.44	10.4	-21.97	-7.19	-0.32	-5.39	14.92	49376.6	9.29	39.69	51150.2	10.14
					24.9174	7.69	9.13	3.91	5.35	1.78	5.21	3.45	-0.92	6.08	50372.7	3.48	2.25	51577.6	51396.4	11.04	0.96	50932.3	10.73	49349.9	50889.4	49914	50432.3	-80.2	49358.2	49941	51005.7	50196.3	49135	49524.2	49313.9	-4.88	1.32	9.9	-2.31	-7.78	-2.85	6.02	-6.84	3.18	49349.9	6.44	25.83	51130.7	-6.06
					25.2893	3.08	5.55	4.81	1.34	-3.52	4.47	0.87	4.84	7.85	50351.3	1.54	6.35	51559	51434.3	8.53	0.72	50912.1	7.93	49323.9	50864.2	49892.9	50412.4	-83.59	49328.9	49914.4	51005.7	50183.2	49103	49510.9	49278.9	2.59	-10.71	14.35	-3.08	7.65	5.16	0.87	-3.13	7.12	49323.1	4.59	17.26	51110.9	-1.05
					25.6612	-0.21	0.12	-2.25	7.96	3.34	6.76	-0.19	0.45	0.73	50329.8	5.73	-0.77	51540.1	51454.3	0.01	4.1	50891.6	-4.3	49297.7	50838.9	49871.6	50392.7	-72.15	49299	49887.9	51002.4	50169.8	49070.9	49496.6	49243.7	-6.61	-17.84	12.12	3.24	-6.53	-3.73	-0.79	-4.18	6.42	49296.1	1.98	27.2	51091	1.16
					26.0331	12.46	5.25	7.12	-1.5	0.75	0.63	3.57	3.09	2.27	50307.9	6.44	-1.11	51521.1	51465.9	0.94	5.21	50871.2	1.97	49271.4	50813.6	49850.4	50373.1	-57.88	49268.9	49861.7	50996.5	50155.8	49038.7	49481.2	49208.5	5.04	2.85	-6.9	-5.44	-6.87	0.62	2.67	6.59	7.57	49268.8	-4.84	25.38	51071	3.48
					26.405	7.1	-1.6	-7.14	-0.87	6.32	2.96	1.68	8.69	1.1	50285.9	-8	-5.04	51501.9	51471.7	6.58	0.81	50850.9	3.77	49245	50788.2	49829.1	50353.4	-40.75	49238.6	49835.3	50988.8	50141.3	49006.5	49465.1	49173.3	-4.13	-0.79	-5	-12.08	6.66	2.99	-2.35	2.8	-0.18	49241.4	-1.47	14.23	51051.1	-7.14
					26.7769	20.18	1.15	7.11	3.89	-0.05	8.51	5.83	4.31	7.68	50263.8	-0.12	0.76	51482.8	51474.1	3.06	1.97	50830.7	2.14	49218.8	50762.8	49808.1	50333.8	-5.92	49208.3	49808.8	50979.6	50126.4	48974.3	49448.5	49138.1	16.48	5.74	-16.49	-13.63	-4.76	-14.19	4.51	8.91	0.3	49213.9	-1.16	12.88	51031.1	2.9
					27.1488	-2	-3.38	-8.24	-10.17	13.42	4.06	-2.26	1.08	2.02	50241.6	-6.24	0.24	51463.2	51473.6	-4.72	-3.14	50810.3	-0.17	49192.7	50737.5	49786.8	50314.2	34.16	49177.8	49782.1	50969.4	50111.3	48942.1	49431.3	49103	-0.41	4.25	-16.4	-7.23	6.27	3.7	1.19	4.39	-5.06	49186.2	-8.54	7.88	51011.1	-6.7
					27.5207	3.41	-3.76	-5.67	-5.31	10.25	1.48	3.99	3.65	6.03	50219.4	-3.68	4.4	51443.7	51471.6	8.53	-0.96	50790	-1.36	49166.4	50712.2	49765.7	50294.8	106.84	49147.2	49755.6	50953.2	50095.5	48909.8	49413.8	49067.8	-6.94	-3.69	-7.74	5.69	8.86	8.62	3.08	8.78	-3.04	49158.6	-6.37	-8.74	50990.9	-2.91
					27.8926	-3.75	-10.18	12.8	5.32	5.11	2.63	0.11	3.08	2.45	50197.3	2.35	-2.26	51424.1	51468.3	5.94	1.22	50769.6	2.51	49140.1	50686.8	49744.3	50275.1	184	49116.6	49729	50941.8	50079.4	48877.5	49396.1	49032.6	-20.53	-10.64	16.31	-2.36	-9.87	-0.19	-0.62	1.12	-5.84	49130.8	-7.23	-8.5	50970.8	-0.64
					28.2645	-1.51	0.01	-4.08	-7.54	19.88	-5.03	8.44	-2.23	-1.27	50175.4	-3.73	-6.41	51405	51464.1	-1.31	-0.53	50749.1	-1.24	49113.7	50661.5	49723.2	50255.5	315.71	49086.2	49702.6	50930	50063.2	48845.3	49378.1	48997.4	-11.73	-5.78	8.3	3.21	-0.4	6.75	1.3	7.08	-12.54	49102.9	-11.96	-6.42	50950.7	-4.4
					28.6364	11.04	-4.31	0.44	0.43	17.45	3.1	0.54	1.72	2.36	50153.4	0.19	-2.14	51385.6	51459	0.23	-4.58	50728.6	4.89	49087.3	50636	49702	50235.7	505.68	49055.8	49675.8	50922.8	50046.8	48813	49359.7	48962.1	3.86	7.44	-25.26	-8.19	-9.41	-4.67	4.27	7.62	-15.09	49075.1	-10.86	-13.45	50930.7	-3.53
					29.0083	-1.13	-17.91	-7.49	-3.02	13.92	7.38	-16.58	-6.1	-6.05	50131.3	2.78	-0.04	51366.2	51453.6	-5.36	-3.63	50708.2	-3.51	49060.9	50610.5	49680.9	50215.8	756.62	49025.5	49649	50909.5	50030.3	48780.6	49341.1	48926.9	-10.32	-8.21	-9.77	-2.72	-6.73	6.36	6.17	9.79	-8.83	49047.6	-18.95	-19.65	50910.6	4.29
					29.3802	-5.42	-17.7	-15.56	-6.14	9.03	1.28	-4.23	4.54	-0.86	50109.3	-8.18	-2.45	51346.8	51447.8	2.84	-4.25	50687.9	0.77	49034.5	50585.1	49659.6	50196	1113.49	48995.2	49622.2	50895.5	50013.6	48748.2	49322.3	48891.7	2.96	-5.87	-5.82	7.45	0.28	14.24	8.61	17.76	-13.21	49020.1	-10.74	-18.95	50890.6	-6.04
					29.7521	1.54	-10.71	-7.5	9.58	15.06	-12.35	3.76	2.47	5.09	50087.3	-7.04	1.53	51327.7	51441.8	5.33	0.79	50667.5	5.82	49008.2	50559.7	49638.3	50176.2	1605.13	48965	49595.6	50881.2	49996.8	48715.8	49303.5	48856.4	-4.15	5.91	8.65	5.83	-0.97	1.24	11.12	14.86	-16.08	48992.5	-10.46	-15.27	50870.5	-0.28
					30.124	7.65	-17.17	4.28	-3.83	10.75	-5.34	2.49	-3.09	-7.27	50065.2	3.21	-6.4	51308.4	51435.3	-2.31	-3.29	50647	-0.22	48981.8	50534.2	49616.9	50156.4	2273.79	48934.8	49568.9	50866.5	49980	48683.4	49284.5	48821.3	-22.76	-25.08	-6.84	-3.89	-14.55	-0.06	4.84	8.1	-11.66	48964.6	-23.37	-34.29	50850.6	-2.76
					30.4959	4.33	-20.49	4.61	-3.3	16.86	-11.07	-6.81	1.37	-6.88	50043	2.76	-0.19	51289	51428.7	-4.02	1.61	50626.5	-7.38	48955.4	50508.7	49595.7	50136.6	3209.04	48904.4	49542.1	50851.7	49962.9	48650.9	49265.6	48786.1	6.31	1.91	-13.64	-13.01	-9.99	-18.46	6.82	5.9	-11.09	48936.8	-27	-40.67	50830.5	-3.72
					30.8678	3.16	-18.28	-5.36	1.94	15.23	-3	-9.14	-1.92	0.11	50021.1	2.08	-2.04	51269.7	51421.8	-3.29	-4.37	50606.2	-7.16	48929.2	50483.4	49574.5	50116.9	4481.18	48874	49515.2	50836.6	49945.6	48618.5	49246.8	48750.8	-1.92	-9.73	5.18	-1.48	-9.51	13.57	3.14	0.35	-22.8	48909	-17.61	-47.04	50810.3	2.03
					31.2397	10.84	-16.79	-2.76	-2.82	9.81	-2.78	1.68	4.22	4.45	49999	-8.39	-1.02	51250.3	51414.7	0.53	0.29	50585.8	-1.68	48902.9	50457.8	49553.3	50097.2	6211.28	48843.6	49488.5	50821.4	49928.4	48586.1	49227.8	48715.6	-29.77	0.15	13.1	7.78	-6.08	27.62	5.76	12.38	-9.55	48881.2	-9.75	-29.65	50790	-3.92
					31.6116	-7.5	-18.12	-7.66	-0.5	18.31	-3.24	-9.28	-10.64	0.55	49976.9	-0.02	-1.25	51231.2	51407.4	-4.24	-7.66	50565.4	-3.52	48876.6	50432.4	49532	50077.5	8696.1	48813.2	49461.8	50806	49911.2	48553.7	49208.9	48680.3	-7.7	-14.48	-9.72	3.06	-6.86	1.48	2.05	5.73	-22.63	48853.5	-24.13	-51.49	50769.8	-5.02
					31.9835	-2.81	-15.55	-3.56	-6.77	19.36	-1.72	-4.69	0.16	-9.32	49954.6	-5.69	-10.49	51211.7	51400.2	-4.85	-4.76	50544.8	0.97	48850.1	50406.7	49510.5	50057.5	12214.4	48782.8	49435.1	50790.4	49894	48521.2	49189.9	48644.9	-9.77	0.08	-2.51	3.38	0.92	-0.5	1.57	8.6	-20.77	48825.8	-22.72	-38.87	50749.7	-8.5
					32.3554	-1.67	-14.84	-6.05	-4.65	6.8	0.07	-4.22	-3.33	-3.24	49932.4	-6.47	-2.55	51192.4	51393.1	2.61	-4.01	50524.4	-5.71	48823.6	50381.3	49489.1	50037.7	17132.7	48752.4	49408.3	50775	49876.9	48488.7	49170.9	48609.5	13.09	6.74	-20.04	-17.11	-11.15	6.43	3.85	4.74	-27.69	48798	-16.19	-59.56	50729.4	-0.96
					32.7273	-3.01	-17.17	-3.51	-13.37	3.95	0.72	-7.38	2.78	-3.42	49910.1	-1.09	-1.7	51172.9	51385.8	0.01	-2.2	50503.8	3.15	48797.1	50355.6	49467.6	50017.8	22941.2	48721.9	49381.5	50759.2	49859.5	48456.3	49151.9	48574.2	9.98	-8.64	-15.61	-11.78	-1.46	-1.65	-0.79	6.56	-19.74	48770.2	-21.41	-54.86	50709.2	-0.6
					33.0992	3.17	-7.98	5.49	4.25	13.07	-2.07	1.38	-2.9	-5.29	49888.1	-3.5	-3.6	51153.5	51378.6	-2.18	-3.44	50483.7	0.6	48770.8	50330.1	49446.3	49998.2	28716.4	48691.5	49354.7	50743.7	49842.5	48424	49133	48539.2	-19.61	-0.47	14.28	-6.56	-19.81	7.06	3.93	9.74	-17.88	48742.5	-12.01	-63.3	50688.8	-2.47
					33.4711	6.04	1.5	1.36	-1.13	7.89	-3.14	-8.26	-3.41	0.2	49866.1	1.03	-2.79	51134.1	51371.5	0.57	-5.03	50463.2	0.07	48744.5	50304.3	49424.9	49978.7	34507.4	48661.1	49328.1	50727.9	49825.3	48391.6	49114.1	48504	2.2	9.7	-5.74	-9.44	-12.45	11.48	1.01	-0.08	-15.61	48714.7	-2.78	-61.32	50668.7	0.82
					33.843	-4.87	-6.39	-9.28	-2.49	3.43	-11.1	-3.4	-0.24	-0.91	49844.1	-7.03	-0.79	51114.9	51364.5	7.64	2.6	50442.8	-0.49	48718.3	50278.9	49403.8	49959.4	40205.8	48630.7	49301.3	50712.4	49808.3	48359.1	49095.2	48468.8	-1.3	7.41	5.44	2.43	12.84	3.57	9.31	-2.35	-6.98	48686.9	29.19	-44.57	50648.4	4.52
					34.2149	-0.74	-4.14	-5.89	-0.7	8.78	-0.37	2.96	5.17	7.64	49822.1	2.72	3.62	51095.5	51357.4	5.2	2.82	50422.1	2.74	48691.8	50253.5	49382.6	49940.1	45348	48600.3	49274.6	50696.8	49791.1	48326.7	49076.3	48433.4	2.57	-6.94	-6.92	3.59	13.1	-0.22	5.27	2.9	11.6	48658.9	53.33	-54.31	50628.4	-4.12
					34.5868	-7.47	-9.16	2.18	-3.64	2.08	4.52	-0.24	3.54	-3.03	49800	-2.11	1.37	51075.9	51350.2	3.37	1.19	50401.5	1.13	48665.4	50228.1	49361.3	49920.6	48594.6	48570	49247.7	50681.3	49774	48294.2	49057.4	48398.3	1.68	3.19	-4.02	-12.64	6.91	2.5	8.31	-2.06	54.09	48630.9	100.48	-43.98	50608.2	2.06
					34.9587	2.3	6.81	-3.86	5.25	2.65	4.78	6.92	5.17	8.34	49777.8	2.99	2.8	51056.5	51343.1	12.49	0.74	50381.2	6.54	48639	50202.4	49339.9	49900.8	49948.1	48539.5	49220.8	50665.9	49756.7	48261.8	49038.6	48363.2	1.8	-2.4	1.08	9.25	5.36	-14.18	6.69	-7.18	131.94	48603	182.98	-37.29	50587.9	-4.28
					35.3306	5.07	2.16	5.76	2.22	-1.4	5.42	4.84	5.86	7.31	49755.6	3.15	1.55	51037.1	51335.9	12.25	7.01	50360.8	6.81	48612.8	50176.9	49318.6	49881.1	49991.2	48509.1	49194.1	50645.1	49739.6	48229.4	49019.6	48327.9	-2.2	-6.69	-5.72	6.85	-8.91	-8.67	3.09	-2.68	283.37	48575.2	298.35	-20.16	50567.6	5.42
					35.7025	6.17	10.55	3.46	8.01	-5.38	3	0.44	8	4.03	49733.5	8.94	1.8	51017.7	51328.8	4.49	0.57	50340.4	10.86	48586.3	50151.4	49297.1	49861.2	50011.5	48478.6	49167.3	50629.6	49722.5	48196.9	49000.7	48292.5	-2.17	3.36	7.21	-6	-3.3	-13.67	4.99	-1.14	520.67	48547.6	457.41	-6.12	50547.4	-1.17
					36.0744	28.17	16.86	11.91	12.08	-1.52	11.9	7.96	13.03	12.35	49711.5	11.69	7.73	50998.3	51321.5	12.26	6.8	50319.8	4.66	48560	50125.9	49275.7	49841.3	50021.8	48448.4	49140.6	50614.1	49705.4	48164.5	48981.7	48257.1	12.7	12.16	8.76	1.18	3	21.03	1.28	-3.73	951.37	48519.9	708.13	18.01	50527.4	3.38
					36.4463	13.68	14.05	14.68	5.89	-6.71	5.72	4.8	5.39	3.91	49689.5	10.69	6.21	50979	51314.2	2.62	6.53	50299.4	5.01	48533.5	50100.3	49254.3	49821.5	50026.5	48417.9	49113.7	50598.6	49688.1	48132	48962.8	48221.8	-8.5	-10.09	21.56	14.21	3.56	13.78	0.9	-3.39	1659.9	48492.1	1059.36	56.72	50507.3	3.59
					36.8182	7.86	17	7.8	-1.69	-11.43	14.69	3.67	12.47	13.85	49667.4	4.84	8.58	50959.8	51306.8	12.32	6.97	50278.9	12.72	48507.3	50074.7	49232.8	49801.7	50027.4	48387.4	49087	50583	49670.9	48099.6	48943.7	48186.6	3.72	3.61	-4.1	9.12	24.42	13.18	4.61	-7.69	2828.57	48464.3	1554.31	103.16	50487	0.08
					37.1901	16.64	22.09	15.8	18.07	-13.72	1.22	11.22	5.6	10.7	49645.2	11.47	13.91	50940.5	51299.6	7.83	9.05	50258.5	10.67	48480.8	50049.2	49211.5	49781.9	50026	48356.7	49060.2	50567.2	49653.8	48067.2	48924.6	48151.5	8.69	11.89	24.27	13.34	6.35	2.14	1.02	-6.98	4859.32	48436.5	2222.25	160.33	50466.9	9.26
					37.562	9.68	35.05	12.56	6.55	-13.05	14.63	16.82	14.24	18.33	49622.9	6.28	7.31	50921	51292.6	14.96	12.68	50238.2	14.63	48454.2	50023.6	49190.1	49762.2	50023.3	48326.2	49033.4	50556.8	49636.6	48034.8	48905.5	48116.4	24.58	16.56	-4.56	0.21	13.56	6.11	6.69	-8.17	8872.37	48408.7	3161.32	231.19	50446.8	12.85
[truncated: 16 more columns]

## Sheet: Fig S2
	Fig S2	Raw data. Time to amplification
	Water	5X lysis buffer with 200mM GuHCl
	12.6821	13.0335
	11.9397	13.4363
	12.1502	11.3583

## Sheet: Fig S3
	Fig S3	Raw data. Time to amplification
	Heating Time (min)
	5	12.3829	11.5796	12.039	10.7445	12.0017	12.9535
	6	11.7209	11.9855	11.1786	11.5615	11.5736	11.2469
	7	11.5296	12.0794	11.4771	11.5402	11.4092	11.1819
	8	11.8056	11.1858	11.6741	11.5658	10.6778	12.0129
	10	11.5731	11.399	11.2347	11.6761	11.895	12.7673

## Sheet: Fig S4
	Panel A	Nasopharyngeal Ct value by RT-qPCR		Panel A	Raw data for provider collected Copan flocked swabs available in Figure 5 data					Panel B		Average time to amplification of replicates that amplified			Standard Deviation of time to amplification of replicates that amplified
	Sample ID
	163	27.3
	164	30.6								Sample ID	RT-qPCR Ct	5 µL	7 µL	9 µL	5 µL	7 µL	9 µL
	165	29								226	30.84	17.47	19.55	22.36	2.94425	1.43159	1.05241
	166	27.3			Nasal Swab positive by RT-qPCR					240	37.09	21.04
	168	34.2			Nasal Swab negative by RT-qPCR					219	37.52
	169	25.4								208	38.15
	170	21.2
	171	18.9								Panel B	Raw data. Time to amplification
	172	22.7									226
	173	12.6								5 µL	17.4511	20.4163	14.5278
	174	21.5								7 µL	18.3634	19.1497	21.1408
	177	18.42								9 µL	23.1019	21.6136
	178	34.37
	180	26.23
	181	30.89
	182	26.91
	183	27.12
	184	31.56
	185	32.6
	186	31.93
	187	23.37
	188	30.84
	189	33.04
	191	25.73
	192	31.33
	193	20.38
	194	24.88
	196	21.72
	197	34.97
	198	24.52
	199	34.89
	200	12.45
	201	22.14
	202	35.75
	203	31.69

## Sheet: Fig S5
	Panel A	Raw data for saliva collected by swabs/sponges		Panel A	Raw data for saliva collected by drool into buffer (variable)							Panel B		Average time to amplification of replicates that amplified			Standard Deviation of time to amplification of replicates that amplified
		Nasopharyngeal Ct value by RT-qPCR			Nasopharyngeal Ct value by RT-qPCR
	Sample ID			Sample ID								Sample ID	RT-qPCR Ct	2.5 µL	3.75 µL	5 µL	2.5 µL	3.75 µL	5 µL
	163	27.3		181	30.89							244	26.48	17.6919	27.4639	29.717	0.448439	2.7229
	164	30.6		182	26.91			Saliva positive by RT-qPCR				257	30.05	18.3933	20.126	29.9847	2.02604	4.00747	0.986562
	165	29		183	27.12			Saliva negative by RT-qPCR				240	32.11		21.6012
	166	27.3		184	31.56							242	33.43
	168	34.2		185	32.6							225	33.88		32.1273
	169	25.4		186	31.93
	170	21.2		187	23.37							Panel B	Raw data. Time to amplification
	171	18.9		188	30.84								244			257
	172	22.7		189	33.04							2.5 µL	17.5466	17.3341	18.195	16.5833	18.0148	20.5819
	173	12.6		191	25.73							3.75 µL	27.1303	24.9232	30.3382	15.6406	21.3832	23.354
	174	21.5		192	31.33							5 µL	29.717			29.2871		30.6823
	175	33.09		193	20.38
	176	22.45		194	24.88
	177	18.42		196	21.72				`
	178	34.37		197	34.97
				199	34.89
				200	12.45
	Panel A	Raw data for saliva collected by drool into buffer (metered) available in Figure 5 data		201	22.14
				202	35.75
				203	31.69

[truncated: 3 more sheets: Fig S6, Fig S7, Fig S8]
